# Supplementary material for: Retinoic Acid Receptor Alpha (RARα) in Macrophages Protects from Diet-Induced Atherosclerosis in Mice
Source: Cells. 2022 Oct 11;11(20):3186. doi: 10.3390/cells11203186 (PMC9600071; doi:10.3390/cells11203186)
Supplement: Supplementary file 1 [file cells-11-03186-s001.zip]

Archive with 1 entries (1 files):
- cells-1942024-supplementary.pdf
